# Supplementary material for: Algal cell bionics as a step towards photosynthesis-independent hydrogen production
Source: Nat Commun. 2023 Apr 4;14:1872. doi: 10.1038/s41467-023-37608-4 (PMC10073198; doi:10.1038/s41467-023-37608-4)
Supplement: Supplementary file 4 — Source Data [file 41467_2023_37608_MOESM4_ESM.xlsx]

## Sheet: Figure 1g
Figure 1g
	1	2	3
Native Chlorella (Gpa)	0.819	1.27	1.085
Chlorella@PPy (Gpa)	2.126	1.323	0.748
Chlorella@PPy/CaCO3 (Gpa)	6.155	10.015	9.41

## Sheet: Figure 2b
Figure 2b
	Chlorella@PPy (mg/L)			Chlorella@PPy/CaCO3 (mg/L)
Time (d)	1	2	3	1	2	3
0	4.94	5.27	4.47	5.02	4.99	5.12
0.5	0.19	0.23	0.14	0.36	0.3	0.32
1	0.17	0.29	0.22	0.18	0.24	0.26
3	0.18	0.21	0.31	0.27	0.26	0.21
5	0.12	0.18	0.23	0.17	0.33	0.17
7	0.23	0.28	0.14	0.25	0.27	0.2
9	0.27	0.31	0.27	0.27	0.24	0.24
11	0.29	0.24	0.11	0.18	0.25	0.23

## Sheet: Figure 2c
Figure 2c
	Native Chlorella in TAP (μmol)			Chlorella@PPy (μmol)			Chlorella@PPy/CaCO3 (μmol)
Time (d)	1	2	3	1	2	3	1	2	3
0	0	0	0	0	0	0	0	0	0
1	0.910656	0	0	0.482112	1.05797	1.2901	0.526752	0.901728	1.81238
2	0.910656	0.46872	0	13.7759	14.2491	7.8611	5.67821	4.6872	10.9636
3	0.910656	0.71424	0	27.7572	29.6901	21.2129	18.4631	16.1954	24.2574
4	0.910656	0.71424	0	40.5376	46.5283	37.0557	35.3638	26.4804	41.6848
5	0.910656	0.71424	0	55.242	56.1482	47.2202	52.3449	42.4169	57.0588
6	0.910656	0.71424	0	67.6028	64.536	55.4741	65.9958	53.4162	69.7455
7	0.910656	0.71424	0	80.0663	70.0759	62.5764	75.0666	67.1921	84.0571
8	0.910656	0.71424	0	89.6907	74.4863	71.4061	85.182	76.3344	94.8421
9	0.910656	0.71424	0	96.592	76.9058	76.1067	95.7885	82.8697	103.574
10	0.910656	0.71424	0	100.154	78.3521	80.0127	103.654	88.8604	112.689
11	0.910656	0.71424	0	102.717	78.4459	82.084	108.681	92.6191	119.385
12	0.910656	0.71424	0	104.065	78.4459	83.8116	112.1	94.5922	123.144
13	0.910656	0.71424	0	104.502	78.4459	84.6419	114.591	95.0564	125.09
14	0.910656	0.71424	0	104.502	78.4459	85.0437	116.216	95.0564	128.161

## Sheet: Figure 2d
Figure 2d
	Native Chlorella			Chlorella@PPy			Chlorella@PPy/CaCO3
Time (d)	1	2	3	1	2	3	1	2	3
0	7.2	7.2	7.2	7.2	7.2	7.2	7.2	7.2	7.2
1	6.87	7.11	6.77	7.07	7.05	6.88	7.33	7.31	7.61
3	6.65	6.95	6.41	6.43	6.68	6.75	7.25	7.45	7.15
5	6.18	6.86	6.29	6.24	6.48	6.25	6.8	6.61	6.86
7	6.21	6.43	6.47	6.12	6.58	6.39	6.56	6.56	6.92
9	6.22	6.28	6.5	6.04	6.43	6.3	6.72	6.78	6.66
11	6.12	6.13	6.39	6.06	6.21	6.21	6.91	6.63	6.7
13	6.39	6.25	6.14	6.1	6.02	6.02	7.02	6.86	6.84
15	6.17	6.06	6.22	5.96	5.76	5.94	6.88	6.9	7.02

## Sheet: Figure 2e
Figure 2e
	Native Chlorella			Chlorella@PPy			Chlorella@PPy/CaCO3
Time (d)	1	2	3	1	2	3	1	2	3
1	0.43	0.42	0.42	0.48	0.45	0.42	0.5	0.56	0.52
2	0.43	0.42	0.43	0.47	0.44	0.44	0.49	0.54	0.51
3	0.48	0.47	0.47	0.46	0.43	0.44	0.53	0.56	0.52
4	0.42	0.42	0.49	0.44	0.44	0.45	0.53	0.58	0.49
5	0.43	0.43	0.45	0.42	0.42	0.42	0.55	0.59	0.43
6	0.36	0.36	0.4	0.4	0.4	0.37	0.53	0.55	0.4

## Sheet: Figure 2f
Figure 2f
	1	2	3
Natural biomass-to-fuel yield (μmol H2 (mg chlorophyll)-1 h-1)	0.2	0.2	0.2
Chlorella@PPy (μmol H2 (mg chlorophyll)-1 h-1)	2.56928	2.52249	2.03607
Chlorella@PPy/CaCO3 (μmol H2 (mg chlorophyll)-1 h-1)	3.36762	4.80268	5.11687

## Sheet: Figure 3f
Figure 3f
	EY+TEOA (μmol)			Chlorella@PPy/CaCO3 (μmol)			Chlorella@PPy/CaCO3+EY+TEOA (μmol)
Time (d)	1	2	3	1	2	3	1	2	3
0	0	0	0	0	0	0	0	0	0
1	0.214272	0.303552	0.151776	0.526752	0.901728	1.81238	2.28557	1.52669	0.696384
2	0.455328	0.767808	0.366048	5.67821	4.6872	10.9636	29.2838	21.7308	18.4274
3	0.633888	1.00886	0.821376	18.4631	16.1954	24.2574	52.3806	49.9879	43.8454
4	0.84816	1.57133	1.35706	35.3638	26.4804	41.6848	83.6196	76.5487	70.0223
5	1.14278	1.93738	1.58026	52.3449	42.4169	57.0588	106.85	102.181	102.654
6	1.51776	1.93738	1.91952	65.9958	53.4162	69.7455	124.331	114.252	124.358
7	1.73203	2.04451	2.35699	75.0666	67.1921	84.0571	133.277	123.572	144.875
8	1.83917	2.13379	2.54448	85.182	76.3344	94.8421	140.795	132.375	155.186
9	1.85702	2.34806	2.66947	95.7885	82.8697	103.574	146.339	140.446	160.561
10	1.95523	2.44627	2.76768	103.654	88.8604	112.689	150.151	144.071	167.132
11	2.0713	2.44627	2.9016	108.681	92.6191	119.385	155.401	145.955	172.06
12	2.20522	2.44627	3.01766	112.1	94.5922	123.144	158.115	148.08	175.864

## Sheet: Figure 4c
Figure 4c
	Fv/Fm		qN		qP		ETR
	Chlorella@PPy/CaCO3	Chlorella@PPy/CaCO3+EY+TEOA	Chlorella@PPy/CaCO3	Chlorella@PPy/CaCO3+EY+TEOA	Chlorella@PPy/CaCO3	Chlorella@PPy/CaCO3+EY+TEOA	Chlorella@PPy/CaCO3	Chlorella@PPy/CaCO3+EY+TEOA
1	0.53	0.55	0.2	0.24	0.1	0.11	31.5	31.5
2	0.56	0.61	0.23	0.3	0.1	0.1	25.2	37.8
3	0.52	0.49	0.2	0.14	0.1	0.11	18.9	25.2
4	0.53	0.59	0.2	0.21	0.1	0.11	12.6	18.9
5	0.58	0.64	0.24	0.25	0.08	0.1
6	0.49	0.6	0.28	0.24	0.11	0.11
7	0.55	0.64	0.26	0.22	0.09	0.09
8	0.59	0.69	0.29	0.24	0.07	0.08
9	0.43	0.65	0.37	0.24	0.09	0.09
10	0.53	0.6	0.32	0.27	0.06	0.07
11	0.55	0.67	0.37	0.32	0.07	0.05
12	0.4	0.59	0.49	0.3	0.09	0.06

## Sheet: Figure 4d
Figure 4d
	NADP+ (ng/L)		NADPH (ng/L)		ATP (ng/L)
	Chlorella@PPy/CaCO3	Chlorella@PPy/CaCO3+EY+TEOA	Chlorella@PPy/CaCO3	Chlorella@PPy/CaCO3+EY+TEOA	Chlorella@PPy/CaCO3	Chlorella@PPy/CaCO3+EY+TEOA
1	288.158	337.5	302.941	444.118	133.188	484.716
2	260.526	254.605	317.647	626.471	183.406	168.122
3	290.132	268.421	547.059	385.294	334.061	183.406

## Sheet: Figure 4e
Figure 4e
	Rubisco activity (U/L)
	Chlorella@PPy/CaCO3	Chlorella@PPy/CaCO3+EY+TEOA
1	31.3007	200.669
2	56.8274	85.5956
3	154.477	120.847

[truncated: 14 more sheets: Figure 4f, Figure 4g, Figure 4h, Figure 5b, Figure 5d, Figure 5e, Supplementary Figure 6, Supplementary Figure 12b, Supplementary Figure 13, Supplementary Figure 14, Supplementary Figure 15, Supplementary Figure 16, Supplementary Figure 19, Supplementary Figure 22]
